# Supplementary material for: Prognostic Value of Systemic Inflammatory Markers in Locally Advanced or Metastatic Melanoma: A Real-World Analysis
Source: Cancers (Basel). 2026 Jan 28;18(3):420. doi: 10.3390/cancers18030420 (PMC12896882; doi:10.3390/cancers18030420)
Supplement: Supplementary file 1 [file cancers-18-00420-s001.zip]

Archive with 1 entries (1 files):
- cancers-4090055-supplementary.pdf
